# Supplementary material for: Establishment and characterization of canine mammary tumoroids for translational research
Source: BMC Biol. 2023 Feb 3;21:23. doi: 10.1186/s12915-023-01516-2 (PMC9898911; doi:10.1186/s12915-023-01516-2)
Supplement: Supplementary file 1 — Additional file 1: Fig. S1. Histology and receptor status (ER, PR, HER2) of the 6 canine mammary tumors used in the study. [file 12915_2023_1516_MOESM1_ESM.xlsx]

## Sheet: Hoja1
		Summary table of clinical characteristics of dog patient donors
	ID	ID	Age	Breed	Sex	Resultat	Characterisation
	TM-01	TM-130120	14 years old	yorkshire	female	Tubolopapillary carcinoma	Luminal A subtype (PR+)
	TM-02	TM-170620	11 years old	cocker	female	Mammary hyperplasia	Triple-negative breast cancer
	TM-03	TM-230620	11 years old	lhasa apso	female	Tubolopapillary carcinoma	Triple-negative breast cancer
	TM-04	TM-190121	5 years old	french bulldog	female	Complex Adenoma	Luminal A subtype (PR+/ER+)
	TM-05	TM-070921	10 years old	beauceron	female	Simple Adenoma (ductal type)	Triple-negative breast cancer
	TM-06	TM-210921	11 years old	crossbreed with border Collie	female	Simple carcinoma	Triple-negative breast cancer
