# Supplementary material for: Establishment and characterization of canine mammary tumoroids for translational research
Source: BMC Biol. 2023 Feb 3;21:23. doi: 10.1186/s12915-023-01516-2 (PMC9898911; doi:10.1186/s12915-023-01516-2)
Supplement: Supplementary file 4 — Additional file 4: Table 2. Data generated that support the findings of this study: (I) summary table of growth efficiency of canine tumoroids used in the study showed in Figure 2B, (II) summary table of the percentage of Ki67+ cells showed in Figure 4A, (III) summary table of viability quantification of tumoroids showed in Figure 8B, (IV) summary table of viability quantification of tumoroids showed in Figure 8C and (V) availability of MS data. [file 12915_2023_1516_MOESM4_ESM.xlsx]

## Sheet: Fig2B-Growth rate (%)
		T0			T1			T3			T5			T7
	TM1	1517347	1549729	1557630	2229973	2226912	2448569	3216717	2965680	3176800	5007340	5728791	5212137	6002013	5675883	5391180
	TM2	2760605	2807627	2929222	3361704	3353097	3382259	3595320	3641742	3946404	4638628	4191711	4157464	5159141	5443676	4963861
	TM3	1308304	1294258	1291971	1958930	2201990	2118583	3083421	3057250	2931829	3083421	3057250	2931829	4136815	4798669	4000675
	TM4	1275361	1302541	1346036	1875582	2008319	2010643	3452270	3573785	4022325	3452270	3573785	4022325	5943815	6134902	5403171
	TM5	1854918	1835782	1854093	2518267	2453933	2456301	4222380	3812500	4022667	4222380	3812500	4022667	7416541	7103131	6885828
	TM6	1897297	1859651	1926081	2606340	2585954	2466994	3726574	3808793	3892063	3726574	3808793	3892063	5890776	5970122	5887323
		T0			T1			T3			T5			T7
	TM1	97.4138	99.4928	100	143.164	142.968	157.198	206.514	190.397	203.951	321.472	367.789	334.62	385.33	364.392	346.114
	TM2	100	101.703	106.108	121.774	121.462	122.519	130.237	131.918	142.954	168.029	151.84	150.6	186.884	197.191	179.811
	TM3	100	98.9264	98.7516	149.73	168.309	161.934	235.681	233.68	224.094	235.681	233.68	224.094	316.197	366.785	305.791
	TM4	94.7494	96.7687	100	139.341	149.202	149.375	256.477	265.504	298.827	256.477	265.504	298.827	441.579	455.775	401.414
	TM5	100	98.9684	99.9555	135.762	132.293	132.421	227.632	205.535	216.865	227.632	205.535	216.865	399.831	382.935	371.22
	TM6	98.5056	96.551	100	135.318	134.26	128.084	193.48	197.748	202.072	193.48	197.748	202.072	305.843	309.962	305.663
		T0 Moyenne	T1			T3			T5			T7
	TM1	98.9689	44.1956	43.9991	58.2295	107.545	91.4281	104.982	222.503	268.82	235.651	286.361	265.423	247.145
	TM2	102.604	19.1704	18.8586	19.915	27.6329	29.3145	40.3506	65.4256	49.2365	47.996	84.2807	94.5876	77.2069
	TM3	99.226	50.5045	69.0827	62.7075	136.455	134.454	124.868	136.455	134.454	124.868	216.971	267.559	206.565
	TM4	97.1727	42.1685	52.0298	52.2024	159.304	168.332	201.655	159.304	168.332	201.655	344.407	358.603	304.241
	TM5	99.6413	36.1203	32.652	32.7797	127.99	105.893	117.224	127.99	105.893	117.224	300.19	283.294	271.579
	TM6	98.3522	36.9661	35.9077	29.7314	95.1274	99.3961	103.719	95.1274	99.3961	103.719	207.49	211.61	207.311
			T1	T3	T5	T7
		TM1	48.8081	101.318	242.325	266.31
		TM2	19.3147	32.4326	54.2194	85.3584
		TM3	60.7649	131.926	131.926	230.365
		TM4	48.8002	176.43	176.43	335.75
		TM5	33.8507	117.036	117.036	285.021
		TM6	34.2017	99.4143	99.4143	208.804

## Sheet: Fig4A-percentage of Ki67+ cells
		TM-04
		Fresh				Frozen				FrozenCell
		Qtt of cells	Qtt of ki67+ cells	Percentage of Ki67+ cells		Qtt of cells	Qtt of ki67+ cells	Percentage of Ki67+ cells		Qtt of cells	Qtt of ki67+ cells	Percentage of Ki67+ cells
		59	3	5.08475		34	3	8.82353		34	2	5.88235
		43	3	6.97674		25	2	8		45	3	6.66667
		92	10	10.8696		168	11	6.54762		31	3	9.67742
				7.64369				7.79038				7.40881
		TM-05
		Fresh				Frozen				FrozenCell
		Qtt of cells	Qtt of ki67+ cells	Percentage of Ki67+ cells		Qtt of cells	Qtt of ki67+ cells	Percentage of Ki67+ cells		Qtt of cells	Qtt of ki67+ cells	Percentage of Ki67+ cells
		131	12	9.16031		29	2	6.89655		107	6	5.60748
		85	7	8.23529		85	6	7.05882		99	6	6.06061
		95	8	8.42105		101	7	6.93069		125	9	7.2
				8.60555				6.96202				6.28936

## Sheet: Fig8B-viability quantification
		TM-04
	log[Paclitaxel], nM	Fresh Organoids			Frozen Organoids			Organoids from frozen cells
	0	100	93.7688	79.1437	92.1908	95.5062	100	99.1573	100	86.3847
	1	85.3183	85.7681	79.2615	86.3022	96.8652	90.8944	85.6966	61.3812	70.6583
	2	62.7161	42.6371	42.2252	48.5631	58.9121	57.1105	47.4733	41.1133	35.1613
	3	37.6539	34.7601	34.2211	47.7003	54.2099	56.9573	37.0329	37.104	33.5622
	4	35.2488	35.8346	34.022	57.9753	50.736	48.5475	39.4779	40.5189	34.6074
	5	32.4695	34.3549	37.1344	36.9463	41.5359	34.1841	54.6664	54.0243	55.1384
		TM-05
	log[Paclitaxel], nM	Fresh Organoids			Frozen Organoids			Organoids from frozen cells
	0	97.2442	95.518	100	97.6666	100	99.3768	100	93.8384	93.3837
	1	81.4664	84.3794	76.5916	88.8842	89.5965	86.156	96.0413	96.0413	100.899
	2	52.5505	54.1992	58.5351	58.2219	64.401	66.8771	74.1229	72.2601	65.1415
	3	43.5342	33.1519	45.8767	53.7551	59.4666	53.7551	54.3359	44.4787	47.6936
	4	39.5997	38.0339	34.8296	49.5757	54.6831	50.021	50.4475	43.9013	55.4766
	5	35.1311	35.1421	31.8079	32.3385	27.8782	29.3581	56.6328	54.3763	55.5864
		TM-06
	log[Paclitaxel], nM	Fresh Organoids			Frozen Organoids			Organoids from frozen cells
	0	98.2877	101.316	100	95.6972	85.7405	100	92.2223	98.3559	100
	1	68.2063	80.5031	62.3647	80.7271	83.5496	93.2068	71.6866	62.6645	62.9408
	2	40.3882	38.5521	47.5312	70.0485	67.5363	70.4301	34.5378	38.828	40.3146
	3	25.9414	21.5982	19.9277	40.4916	35.4275	44.1298	32.6879	32.0152	31.8882
	4	22.0336	23.6914	21.8144	41.318	38.757	46.5542	31.4752	27.1663	35.4591
	5	27.1276	25.616	24.8736	42.0215	49.8032	49.4115	41.9313	40.7401	38.9245

## Sheet: Fig8C-viability quantification
		Luminal breast cancer tumoroids
	log[Paclitaxel], nM	Human Organoids			Canine Organoids TM-04
	-3	97.1282	90.2538	93.2442	100	93.77	79.14
	-2	77.1019	85.0144	87.3528	85.32	85.77	79.26
	-1	51.8086	49.5998	48.9502	62.72	42.64	42.23
	0	44.2734	47.266	50.7306	37.65	34.76	34.22
	1	40.9393	46.6544	48.3835	35.25	35.83	34.02
	2	15.4615	16.2915	16.2745	32.47	34.35	37.13
		Triple-negative breast cancer tumoroids
	log[Paclitaxel], nM	Human Organoids			Canine Organoids TM-05			Canine Organoids TM-06
	-3	95.1452	105.103	100.124	97.2442	95.518	100	98.2877	101.316	100
	-2	72.0577	74.1976	73.1277	81.4664	84.3794	76.5916	68.2063	80.5031	62.3647
	-1	68.9943	56.7226	62.8585	52.5505	54.1992	58.5351	40.3882	38.5521	47.5312
	0	68.754	46.6111	57.6826	43.5342	33.1519	45.8767	25.9414	21.5982	19.9277
	1	59.2627	52.0764	55.6695	39.5997	38.0339	34.8296	22.0336	23.6914	21.8144
	2	32.5862	54.5552	43.5707	35.1311	35.1421	31.8079	27.1276	25.616	24.8736

## Sheet: MS data
For figures 5, 6 and 7, data are available on the proteomeXchange database under accession code PXD031440 (http://proteomecentral.proteomexchange.org/cgi/GetDataset?ID=PXD031440)
